# Supplementary material for: Acute Inactivation of Primary Auditory Cortex Causes a Sound Localisation Deficit in Ferrets
Source: PLoS One. 2017 Jan 18;12(1):e0170264. doi: 10.1371/journal.pone.0170264 (PMC5242495; doi:10.1371/journal.pone.0170264)
Supplement: S1 File — Each tab shows data underlying figures presenting results. (XLSX) [file pone.0170264.s001.xlsx]

## Sheet: Figure2
Temperature measurements from auditory cortex at 5 depths and 12 different lateral (on surface of cortex relative to the loop) locations with the cooling loop held at 10 °C
	location	lateral distance from loop (μm)	cortical depth (μm)
			500	1000	1500	2000	2500
			Cortical temperature (°C)
	1	886.792	14.2	16.5	18.9	21.1	22.2
	2	264.151	16.7	18.8	21.4	23.4	24.7
	3	792.453	17.5	19	19.1	20.4	not measured
	4	188.679	14.2	16	17.5	19.7	21.2
	5	305.66	22.3	23.2	24.2	25.2	25.8
	6	320.755	22.1	22.3	23.1	24.4	25.8
	7	362.264	18.3	17.5	17.9	18.1	20.7
	8	1843.4	24.9	25	24.7	24.7	24.8
	9	1183.02	21.7	21.9	22.8	23.7	24.4
	10	1111.32	23.2	23.4	23.8	24.2	25.2
	11	1801.89	24.3	25.1	25.6	26.1	26.2
	12	775.472	20.4	21.8	23	24.4	25.7

## Sheet: Figure3
Multiunit mean firing rate in response to 100 ms flash of light from PS and Area 21 pre-, during and post-cooling
	Firing rate (Hz)			cortical depth (0=layers I-IV, 1=layers V-VI)
	pre-cooling	during cooling	post-cooling
	3.53	0.45	2.4	0
	4.45	0.35	7.4	0
	28.55	0.45	25	0
	16.35	0.3	28.4	0
	3.15	0.45	2.6	0
	28	1.2	2.4	0
	82.4	0.4	34.8	0
	97.1	43.8	44.8	0
	1.4	0.27	1.6	0
	158.7	0.87	151	0
	168.8	0.3	136.2	0
	128	0.3	83	0
	9.4	0.2	7.8	0
	0.6	0.1	0.6	0
	7	0.4	3.8	0
	86.2	0.3	93.4	0
	101.2	0.2	63.4	0
	166	0.33	171.8	0
	118.4	0.4	95.6	0
	29.6	0.53	28.6	0
	5.8	0.4	8	0
	174	0.27	176.6	0
	112.4	0.4	116.8	0
	32.4	0.33	26.4	0
	7.8	0.2	8.4	0
	14.8	1.07	10.4	0
	11.8	1.47	15.6	0
	84.8	40.53	58.2	0
	200.8	0.2	154.2	0
	132	0.33	57.6	0
	10.6	2.9	15.4	0
	11.6	1.8	11.6	0
	45.4	11.4	42	0
	120.4	0.45	73.2	0
	147	0.45	106.2	0
	9	3.9	12	0
	28.4	2.1	20.8	0
	16.6	0.9	12.4	0
	1.8	0.4	0.6	0
	8	0.4	8.6	0
	91	0.6	72.6	0
	33.7	17.47	32.8	1
	62.7	27.8	14.6	1
	5.5	0.2	3.2	1
	12	2.67	3.2	1
	150.4	2.87	122.4	1
	27.8	4.27	23	1
	127.8	0.73	125.4	1
	39.2	0.87	33	1
	125.2	0.27	116.4	1
	32.2	0.27	41.4	1
	6.4	1.4	1.2	1
	76.2	0.07	55.4	1
	3.4	0.13	1.2	1
	14.8	7.67	10.2	1
	199.2	0.53	159.4	1
	127	0.07	93	1
	144.6	29.87	106.8	1
	18	0.47	5.4	1
	14.4	1.87	30.2	1
	4.2	0.45	1.2	1
	16	9.45	26.4	1
	178.4	0.4	139.8	1
	67.2	0.3	36.8	1
	6	0.75	4.8	1
	38.4	0.5	24	1
	4	1.45	3.8	1
	25.6	1.1	6.6	1
	71.2	0.2	52.8	1
	79	0.7	65.4	1
	24.8	6.9	27.4	1

## Sheet: Figure5
example ferret (F1204) responses
	WARM										LEFT COOLED
	100 ms SOUND	response location (°)	Target location (°)								100 ms SOUND	response location (°)	Target location (°)
			-90	-60	-30	0	30	60	90				-90	-60	-30	0	30	60	90
	% of responses at each location	90	6.16438	3.97351	5.33333	7.84314	9.27152	30.137	44.4444		% of responses at each location	90	4	0	0	0	10	26.087	32
		60	13.0137	9.93377	6.66667	13.0719	36.4238	36.9863	37.5			60	0	0	0	4.16667	25	13.0435	36
		30	0.684932	1.98675	4.66667	16.9935	40.3974	23.9726	12.5			30	4	9.09091	8.33333	50	55	52.1739	24
		0	0.684932	1.98675	12	39.2157	9.27152	2.73973	1.38889			0	0	9.09091	20.8333	29.1667	10	0	0
		-30	5.47945	25.8278	42.6667	16.3399	1.3245	2.05479	0.694444			-30	0	36.3636	37.5	8.33333	0	0	0
		-60	5.47945	22.5166	11.3333	0.653595	0	0	0			-60	20	22.7273	25	0	0	0	0
		-90	68.4932	33.7748	17.3333	5.88235	3.31126	4.10959	3.47222			-90	72	22.7273	8.33333	8.33333	0	8.69565	8
	WARM										RIGHT COOLED
	250 ms SOUND	response location (°)	Target location (°)								250 ms SOUND	response location (°)	Target location (°)
			-90	-60	-30	0	30	60	90				-90	-60	-30	0	30	60	90
	% of responses at each location	90	0.833333	1.73913	3.4188	3.2	1.6129	12.069	54.6218		% of responses at each location	90	5.88235	14.7059	22.2222	20.5882	27.027	51.3514	59.4595
		60	0	0	2.5641	4	20.9677	45.6897	26.8908			60	2.94118	0	5.55556	2.94118	21.6216	16.2162	21.6216
		30	0.833333	0.869565	4.2735	24	65.3226	37.069	13.4454			30	0	11.7647	13.8889	35.2941	37.8378	27.027	16.2162
		0	0	1.73913	13.6752	55.2	9.67742	0.862069	0.840336			0	2.94118	8.82353	30.5556	32.3529	10.8108	2.7027	2.7027
		-30	1.66667	5.21739	41.0256	6.4	0	0	0			-30	2.94118	14.7059	5.55556	2.94118	0	0	0
		-60	5	40.8696	22.2222	2.4	0.806452	0	0			-60	5.88235	5.88235	2.77778	2.94118	0	0	0
		-90	91.6667	49.5652	12.8205	4.8	1.6129	4.31034	4.20168			-90	79.4118	44.1176	19.4444	2.94118	2.7027	2.7027	0
	WARM										BILATERALLY COOLED
	500 ms SOUND	response location (°)	Target location (°)								500 ms SOUND	response location (°)	Target location (°)
			-90	-60	-30	0	30	60	90				-90	-60	-30	0	30	60	90
	% of responses at each location	90	0	0	2.5641	2.5641	1.75439	1.75439	30.9735		% of responses at each location	90	0	0	6.52174	17.7778	44.186	42.8571	46.1538
		60	1.75439	0.877193	5.12821	9.40171	26.3158	77.193	51.3274			60	0	2.08333	2.17391	8.88889	23.2558	11.9048	30.7692
		30	0.877193	0.877193	5.98291	17.9487	62.2807	18.4211	8.84956			30	0	0	0	2.22222	9.30233	23.8095	2.5641
		0	0	0.877193	5.98291	42.735	1.75439	0	0.884956			0	0	6.25	6.52174	24.4444	11.6279	9.52381	7.69231
		-30	3.50877	6.14035	56.4103	18.8034	2.63158	0.877193	0			-30	13.6364	25	43.4783	28.8889	6.97674	2.38095	5.12821
		-60	7.01754	68.4211	13.6752	3.4188	1.75439	0.877193	1.76991			-60	11.3636	20.8333	10.8696	2.22222	2.32558	0	0
		-90	86.8421	22.807	10.2564	5.12821	3.50877	0.877193	6.19469			-90	75	45.8333	30.4348	15.5556	2.32558	9.52381	7.69231

## Sheet: Figure6
Performance and error magnitude in each hemifield during warm control and left and right unilateral cooling conditions
	% correct									Error magnitude (°)
	100 ms		warm		left cooled		right cooled			100 ms		warm		left cooled		right cooled
	target hemifield		left	right	left	right	left	right		target hemifield		left	right	left	right	left	right
	ferret	F1202	42.9362	59.5286	35.9551	56.383	27.3438	55.9055		ferret	F1202	52.8441	41.0852	55.7895	50.4878	76.7742	42.3214
		F1204	46.0078	44.0946	45.0704	32.3529	29.8077	37.8378			F1204	55.0532	40.0215	43.8462	46.9565	66.1644	41.3043
		F1311	64.2548	53.0214	65.4762	38.3234	60.396	44.7619			F1311	46.8644	32.3661	38.7931	41.6505	50.25	34.1379
	Total		51.0662	52.2149	48.8339	42.3531	39.1825	46.1684		Total		51.5872	37.8242	46.1429	46.3649	64.3962	39.2546
	% correct									Error magnitude (°)
	250 ms		warm		left cooled		right cooled			250 ms		warm		left cooled		right cooled
	target hemifield		left	right	left	right	left	right		target hemifield		left	right	left	right	left	right
	ferret	F1202	45.7937	59.3233	44.586	39.2857	42.9577	67.8082		ferret	F1202	47.3027	52.1182	46.8966	64.4118	50.7407	37.6596
		F1204	57.8262	55.3731	57.0248	43.5897	42.6471	50			F1204	41.9715	42.4126	45	45.4545	53.4615	49.4366
		F1311	61.352	64.9486	61.4583	37.1134	50.8197	62.0968			F1311	69.5565	40	40.5405	45.7377	56.5	37.0213
	Total		54.9906	59.8817	54.3564	39.9963	45.4748	59.9683		Total		52.9436	44.8436	44.1457	51.868	53.5674	41.3725
	% correct									Error magnitude (°)
	500 ms		warm		left cooled		right cooled			500 ms		warm		left cooled		right cooled
	target hemifield		left	right	left	right	left	right		target hemifield		left	right	left	right	left	right
	ferret	F1202	66.2564	70.8165	69.4915	57.8947	57.3529	65.8915		ferret	F1202	56.0226	50.0951	38.3333	48.75	48.6207	41.5909
		F1204	70.3585	57.4591	60.5839	35.3383	61.1111	68.9394			F1204	48.2982	50.0893	57.2222	53.3721	46.5306	41.7073
		F1311	Not tested								F1311	Not tested
	Total		68.3074	64.1378	65.0377	46.6165	59.232	67.4154		Total		52.1604	50.0922	47.7778	51.061	47.5757	41.6491

## Sheet: Figure7
midline performance during warm and unilateral cooling
	% correct					Error magnitude (°)
	100 ms		warm	unilateral cooling		100 ms		warm	unilateral cooling
	ferret	F1202	28.125	25.6757		ferret	F1202	48.913	42
		F1204	57.8947	31.0345			F1204	42.5	47.25
		F1311	45.5696	40			F1311	37.6744	39.4444
	Total		43.8631	32.2367		Total		43.0292	42.8981
	% correct					Error magnitude (°)
	250 ms		warm	unilateral cooling		250 ms		warm	unilateral cooling
	ferret	F1202	30.7692	33.3333		ferret	F1202	49.5238	47.2059
		F1204	60.5263	44.7059			F1204	46	50.4255
		F1311	34.4262	20.8333			F1311	44.25	43.6842
	Total		41.9073	32.9575		Total		46.5913	47.1052
	% correct					Error magnitude (°)
	500 ms		warm	unilateral cooling		500 ms		warm	unilateral cooling
	ferret	F1202	20.4301	19.0476		ferret	F1202	45.8108	50.7353
		F1204	42.735	28.4091			F1204	44.7761	47.1429
		F1311	Not tested				F1311	Not tested
	Total		31.5826	23.7284		Total		45.2935	48.9391

## Sheet: Figure8
overall performance during warm and bilateral cooling
	% correct					Error magnitude (°)
	100 ms		warm	bilateral cooling		100 ms		warm	bilateral cooling
	ferret	F1202	Not tested			ferret	F1202	Not tested
		F1204	39.2216	32.899			F1204	55.936	51.699
		F1311	51.145	45.5657			F1311	41.6016	47.8652
	Total		45.1833	39.2324		Total		48.7688	49.7821
	% correct					Error magnitude (°)
	250 ms		warm	bilateral cooling		250 ms		warm	bilateral cooling
	ferret	F1202	Not tested			ferret	F1202	Not tested
		F1204	Not tested				F1204	Not tested
		F1311	63.3562	39.1144			F1311	62.8037	52.1818
	Total		63.3562	39.1144		Total		62.8037	52.1818

## Sheet: Figure9
example ferret (F1311) responses - VISUAL AND MATCHED WARM DURATION
	WARM										WARM
	VISUAL	response location (°)	Target location (°)								250 ms SOUND	response location (°)	Target location (°)
			-90	-60	-30	0	30	60	90				-90	-60	-30	0	30	60	90
	% of responses at each location	90	2.94118	5.70175	2.95858	6.11111	6.28571	11.0092	71.2707		% of responses at each location	90	3.57143	3.5461	1.20482	5.55556	3.40909	10.3175	70.9677
		60	1.17647	0.438596	8.28402	7.22222	26.8571	74.3119	18.7845			60	1.19048	0	2.40964	2.22222	18.1818	66.6667	22.5806
		30	1.17647	0.877193	11.8343	35.5556	56.5714	10.0917	1.10497			30	0	0	13.253	30	65.9091	15.0794	1.07527
		0	0.588235	1.31579	2.95858	27.2222	2.85714	0.917431	0.552486			0	1.19048	2.12766	1.20482	28.8889	4.54545	1.5873	1.07527
		-30	0.588235	7.01754	34.3195	11.6667	1.14286	0.917431	0.552486			-30	0	7.80142	32.5301	16.6667	1.13636	1.5873	0
		-60	4.11765	59.2105	27.8107	3.33333	1.14286	1.37615	1.10497			-60	8.33333	68.7943	36.1446	3.33333	2.27273	2.38095	0
		-90	89.4118	25	11.8343	8.88889	5.14286	1.37615	6.62983			-90	85.7143	17.7305	13.253	13.3333	4.54545	2.38095	4.30108
	LEFT COOLED										LEFT COOLED
	VISUAL	response location (°)	Target location (°)								250 ms SOUND	response location (°)	Target location (°)
			-90	-60	-30	0	30	60	90				-90	-60	-30	0	30	60	90
	% of responses at each location	90	1.5873	0	1.47059	5.97015	0	4.7619	27.6923		% of responses at each location	90	0	0	2.94118	8.82353	0	3.22581	15.1515
		60	0	1.53846	7.35294	1.49254	11.9403	50.7937	41.5385			60	0	0	5.88235	0	12.1212	22.5806	42.4242
		30	1.5873	0	2.94118	28.3582	77.6119	34.9206	15.3846			30	0	0	0	35.2941	72.7273	61.2903	30.303
		0	1.5873	0	8.82353	26.8657	8.95522	1.5873	1.53846			0	0	0	8.82353	23.5294	15.1515	3.22581	3.0303
		-30	0	10.7692	36.7647	19.403	0	1.5873	3.07692			-30	0	15.625	29.4118	20.5882	0	3.22581	6.06061
		-60	0	56.9231	29.4118	7.46269	0	4.7619	0			-60	0	59.375	35.2941	5.88235	0	6.45161	0
		-90	95.2381	30.7692	13.2353	10.4478	1.49254	1.5873	10.7692			-90	100	25	17.6471	5.88235	0	0	3.0303
	RIGHT COOLED										RIGHT COOLED
	VISUAL	response location (°)	Target location (°)								250 ms SOUND	response location (°)	Target location (°)
			-90	-60	-30	0	30	60	90				-90	-60	-30	0	30	60	90
	% of responses at each location	90	2.53165	4.87805	3.79747	6.25	6.17284	10.9756	68.3544		% of responses at each location	90	0	6.97674	5.12821	5.26316	4.7619	4.7619	50
		60	2.53165	3.65854	5.06329	11.25	20.9877	69.5122	25.3165			60	5	4.65116	5.12821	13.1579	11.9048	59.5238	40
		30	2.53165	3.65854	11.3924	32.5	64.1975	18.2927	5.06329			30	2.5	6.97674	7.69231	44.7368	76.1905	33.3333	10
		0	0	3.65854	8.86076	31.25	3.7037	0	0			0	0	2.32558	10.2564	18.4211	4.7619	0	0
		-30	0	7.31707	31.6456	13.75	3.7037	0	0			-30	0	9.30233	28.2051	10.5263	2.38095	0	0
		-60	8.86076	47.561	31.6456	2.5	0	0	0			-60	15	46.5116	33.3333	2.63158	0	0	0
		-90	83.5443	29.2683	7.59494	2.5	1.23457	1.21951	1.26582			-90	77.5	23.2558	10.2564	5.26316	0	2.38095	0
	BILATERALLY COOLED										BILATERALLY COOLED
	VISUAL	response location (°)	Target location (°)								250 ms SOUND	response location (°)	Target location (°)
			-90	-60	-30	0	30	60	90				-90	-60	-30	0	30	60	90
	% of responses at each location	90	0	4.16667	1.36986	2.73973	1.40845	16.1765	44.1176		% of responses at each location	90	0	2.7027	2.5641	7.89474	0	15.7895	30.7692
		60	1.42857	1.38889	9.58904	17.8082	22.5352	57.3529	36.7647			60	2.5	2.7027	7.69231	18.4211	17.9487	34.2105	46.1538
		30	0	1.38889	17.8082	31.5068	61.9718	22.0588	10.2941			30	0	0	12.8205	23.6842	58.9744	39.4737	17.9487
		0	0	0	1.36986	17.8082	9.85915	1.47059	1.47059			0	0	0	0	5.26316	15.3846	2.63158	2.5641
		-30	0	1.38889	21.9178	12.3288	4.22535	0	1.47059			-30	0	0	10.2564	18.4211	7.69231	0	2.5641
		-60	1.42857	31.9444	26.0274	5.47945	0	2.94118	0			-60	0	35.1351	38.4615	7.89474	0	5.26316	0
		-90	97.1429	58.3333	21.9178	12.3288	0	0	5.88235			-90	97.5	59.4595	28.2051	18.4211	0	2.63158	0

## Sheet: Figure10
VISUAL localisation performance and error magnitude in each hemifield during warm control and left and right unilateral, midline and bilateral cooling conditions
	% correct									Error magnitude (°)
	VISUAL		warm		left cooled		right cooled			VISUAL		warm		left cooled		right cooled
	target hemifield		left	right	left	right	left	right		target hemifield		left	right	left	right	left	right
	ferret	F1202	49.0385	47.1154	Not tested		53.7143	56.5476		ferret	F1202	56.6038	88.9091	Not tested		63.7037	83.0137
		F1311	62.1359	69.0278	63	67.3469	57.6271	72.8814			F1311	64.1496	46.5909	49.4595	67.5	52.2	42.1875
	Total		55.5872	58.0716	63	67.3469	55.6707	64.7145		Total		60.3767	67.75	49.4595	67.5	57.9519	62.6006
	% correct									Error magnitude (°)
	VISUAL		warm	unilateral cooling						VISUAL		warm	unilateral cooling
	ferret	F1202	55.1724	41.5385						ferret	F1202	71.5385	61.5789
		F1311	31.0345	37.3333							F1311	45.75	47.234
	Total		43.1034	39.4359						Total		58.6442	54.4065
	% correct									Error magnitude (°)
	VISUAL		warm	bilateral cooling						VISUAL		warm	bilateral cooling
	ferret	F1311	51.4286	54.8387						ferret	F1311	58.5294	49.0179
